# Supplementary material for: Complete, closed bacterial genomes from microbiomes using nanopore sequencing
Source: Nat Biotechnol. 2020 Feb 10;38(6):701–7. doi: 10.1038/s41587-020-0422-6 (PMC7283042; doi:10.1038/s41587-020-0422-6)
Supplement: Supplementary Table 1 — HMW DNA statistics [file 41587_2020_422_MOESM3_ESM.xlsx]

## Sheet: Sheet1
Sample	Stool Input Mass (mg)	DNA Mass Yield (ng)	Yield per 300mg input stool mass (ng)	260/280	260/230
P1	679	2700	1193	1.86	2.23
P2A	621	2064	997	1.9	2.46
P2B	867	3200	1107	1.87	2.31
Mouse	189	894	1419	1.89	2.4
Canine	934	3100	996	1.86	2.24
BMT Patient	740	1600	649	1.88	2.19
ATCC Mixture	not applicable	401	not applicable	1.88	1.92
