# Supplementary material for: Complete, closed bacterial genomes from microbiomes using nanopore sequencing
Source: Nat Biotechnol. 2020 Feb 10;38(6):701–7. doi: 10.1038/s41587-020-0422-6 (PMC7283042; doi:10.1038/s41587-020-0422-6)
Supplement: Supplementary Table 2 — Sequencing data yields [file 41587_2020_422_MOESM4_ESM.xlsx]

## Sheet: Sheet1
Sample	Library	Total Bases (Gbp)	Read N50 (bp)	Longest read (bp)
P1	Long read	12.7	4654	133658
P2A	Long read	6.1	3030	115448
P2B	Long read	8.05	2862	115702
P1	Read Cloud	32.86	-	-
P2A	Read Cloud	36.12	-	-
P1	Short Read	38.26	-	-
P2A	Short Read	36.89	-	-
P2B	PacBio	36.77	4130	216251
P2B - subsampled	PacBio	8.09	4132	216251
ATCC Mixture	Long Read	30.3	5849	153741
ATCC Mixture	Short Read	7.7	-	-
Healthy Cohort Member A	Long read	15.9	2771	67892
Healthy Cohort Member B	Long read	23.1	2557	90051
Healthy Cohort Member C	Long read	21.8	1638	122259
Healthy Cohort Member D	Long read	27.4	5205	88094
Healthy Cohort Member E	Long read	13.3	2058	178803
Healthy Cohort Member F	Long read	18.3	3005	64590
Healthy Cohort Member G	Long read	17	3496	112812
Healthy Cohort Member H	Long read	14.6	2338	103438
Healthy Cohort Member I	Long read	15.2	1432	93882
Healthy Cohort Member J	Long read	12.9	1745	107562
Healthy Cohort Member A	Short Read	3.15922	-	-
Healthy Cohort Member B	Short Read	2.62749	-	-
Healthy Cohort Member C	Short Read	3.52666	-	-
Healthy Cohort Member D	Short Read	1.91505	-	-
Healthy Cohort Member E	Short Read	2.67149	-	-
Healthy Cohort Member F	Short Read	3.05948	-	-
Healthy Cohort Member G	Short Read	3.57109	-	-
Healthy Cohort Member H	Short Read	2.30684	-	-
Healthy Cohort Member I	Short Read	3.00861	-	-
Healthy Cohort Member J	Short Read	2.55536	-	-
