# Supplementary material for: Complete, closed bacterial genomes from microbiomes using nanopore sequencing
Source: Nat Biotechnol. 2020 Feb 10;38(6):701–7. doi: 10.1038/s41587-020-0422-6 (PMC7283042; doi:10.1038/s41587-020-0422-6)
Supplement: Supplementary Table 3 — Mock community assembly and polishing comparisons [file 41587_2020_422_MOESM5_ESM.xlsx]

## Sheet: atcc assembly comparison.txt
Assembly	Unpolished	Polished with Long Reads	Polished with Short Reads + Long Reads	Polished with Short Reads	Short Read Assembly	Unpolished, Downsampled
Total length	48357304	47888735	47854287	48441120	46207470	49778235
N50	4601224	4574969	4566182	4583125	132867	3313488
N75	3076000	1736629	1735980	3089412	68765	1318000
L50	5	5	5	5	97	5
L75	9	9	9	9	215	12
# local misassemblies	154	236	223	148	10	157
# mismatches per 100 kbp	87.53	25.76	16.4	16.13	19.15	99.44
# indels per 100 kbp	494.23	83.98	22.12	34.82	1.67	549.96
