# Supplementary material for: Complete, closed bacterial genomes from microbiomes using nanopore sequencing
Source: Nat Biotechnol. 2020 Feb 10;38(6):701–7. doi: 10.1038/s41587-020-0422-6 (PMC7283042; doi:10.1038/s41587-020-0422-6)
Supplement: Supplementary Table 4 — Mock community assembler comparisons [file 41587_2020_422_MOESM6_ESM.xlsx]

## Sheet: Sheet1
Type	Method	N50 (bp)	Total Assembly Size (bp)	Largest Contig (bp)	Fold N50 Improvement of Present approach compared to alternative	Fold Total Assembly Size Difference
Long read	Lathe	4583125	48441120	5362979	1	1
Long read	miniasm	2959365	45943310	4403571	1.54869	1.05437
Long read	RA	1152927	42762658	4109229	3.97521	1.13279
Long read	wtdbg2	1636039	37046675	3948619	2.80135	1.30757
Long read	Flye	3246078	45187300	5220996	1.4119	1.07201
Long read + short read	hybrid spades	2195762	46786740	5205571	2.08726	1.03536
Long read + short read	Opera-ms	488119	87,003,756*	2208888	9.38936	-
Short read	MetaSPAdes	132867	46207470	642312	34.4941	1.04834
*Reference length: 48.4 Mbp
