# Supplementary material for: Complete, closed bacterial genomes from microbiomes using nanopore sequencing
Source: Nat Biotechnol. 2020 Feb 10;38(6):701–7. doi: 10.1038/s41587-020-0422-6 (PMC7283042; doi:10.1038/s41587-020-0422-6)
Supplement: Supplementary Table 5 — Human gut assembly summaries [file 41587_2020_422_MOESM7_ESM.xlsx]

## Sheet: report.txt
Assembly Statistics	P1 Nanopore	P1 Read Cloud	P1 Short Read		P2-A Nanopore	P2-A Read Cloud	P2-A Short Read	P2-B Nanopore	P2 (A+B) Coassembled Nanopore	P2-B PacBio Downsampled Dataset	P2-B PacBio Full Dataset		A	B	C	D	E	F	G	H	I	J
# contigs (>= 500000 bp)	41	67	8		34	21	1	28	45	13	25		27	28	16	6	11	27	27	12	15	25
# contigs (>= 1000000 bp)	17	19	1		9	6	0	16	17	3	12		7	9	8	3	1	11	9	5	2	5
# contigs (>= 2000000 bp)	6	3	0		1	0	0	3	4	1	2		2	3	1	1	0	5	4	3	2	1
# contigs (>= 3000000 bp)	4	1	0		1	0	0	1	1	1	1		0	0	0	0	0	2	1	0	1	1
Total length (bp) (>= 500000 bp)	51873565	63705738	5098925		32084196	17408252	544720	33456978	50227298	13909690	29158874		27193857	28527164	17094248	6565761	9731166	32892713	28342060	14322764	14168456	23462460
Total length (bp) (>= 1000000 bp)	35207980	30857080	1054591		15479126	7487061	0	24884261	31313935	6681674	19518958		12657049	15301793	12266443	4835759	1882388	21821042	16535533	10231806	5363718	10703791
Total length (bp) (>= 2000000 bp)	19397148	9329206	0		3707162	0	0	8107435	11800874	3790297	5657275		5431841	6619560	2832001	2012000	0	13583582	10285533	7551944	5363718	4303205
Total length (bp) (>= 3000000 bp)	14807457	4706097	0		3707162	0	0	3602832	3785234	3790297	3284177		0	0	0	0	0	6505088	3210001	0	3012620	4303205
Largest contig	5334106	4706097	1054591		3707162	1648955	544720	3602832	3785234	3790297	3284177		2861840	2496242	2832001	2012000	1882388	3464403	3210001	2823771	3012620	4303205
Total length	139191579	278886254	253153675		83153959	142713241	125469106	86554898	111852928	87515617	136303894		157129117	207699883	97483844	65841758	47935012	173054102	150369152	136766307	119824476	153204043
N50	236000	113580	34313		221106	12419	15189	179471	383712	31771	34400		62102	52682	74000	64001	120001	72429	82775	66001	51207	56242
N75	56194	11165	6833		25504	1989	2475	18133	51148	7463	10294		28914	27228	28232	28139	47022	34000	33905	31199	26926	27066
L50	94	402	1404		66	1205	1252	61	59	374	489		386	650	198	223	75	382	288	409	425	420
L75	419	2732	5730		441	9942	7397	603	287	1943	2412		1376	2029	788	602	243	1304	1051	1195	1236	1450
