# Supplementary material for: Complete, closed bacterial genomes from microbiomes using nanopore sequencing
Source: Nat Biotechnol. 2020 Feb 10;38(6):701–7. doi: 10.1038/s41587-020-0422-6 (PMC7283042; doi:10.1038/s41587-020-0422-6)
Supplement: Supplementary Table 6 — Extraction, library preparation, and sequencing costs [file 41587_2020_422_MOESM8_ESM.xlsx]

## Sheet: Sheet1
Library	Extraction cost	Library prep cost	Sequencing cost	Total Cost
Nanopore	20	100	500	620
Short read	20	100	1200	1320
Read cloud	20	600	1200	1820
PacBio	20	670	2380	3070
