# Supplementary material for: Complete, closed bacterial genomes from microbiomes using nanopore sequencing
Source: Nat Biotechnol. 2020 Feb 10;38(6):701–7. doi: 10.1038/s41587-020-0422-6 (PMC7283042; doi:10.1038/s41587-020-0422-6)
Supplement: Supplementary Table 7 — Additional human gut binning summaries [file 41587_2020_422_MOESM9_ESM.xlsx]

## Sheet: Supplementary Table 7 (alz binn
Sample	Bin	Genes	X..contigs.....0.bp.	X..contigs.....10000.bp.	X..contigs.....50000.bp.	X..contigs.....100000.bp.	X..contigs.....250000.bp.	X..contigs.....500000.bp.	X..contigs.....1000000.bp.	X..contigs.....2000000.bp.	X..contigs.....3000000.bp.	Total.length.....0.bp.	Total.length.....10000.bp.	Total.length.....50000.bp.	Total.length.....100000.bp.	Total.length.....250000.bp.	Total.length.....500000.bp.	Total.length.....1000000.bp.	Total.length.....2000000.bp.	Total.length.....3000000.bp.	X..contigs	Largest.contig	Total.length	N50	N75	L50	L75	X..N.s.per.100.kbp	Marker.lineage	X..genomes	X..markers	X..marker.sets	X0	X1	X2	X3	X4	X5.	Completeness	Contamination	Strain.heterogeneity	tRNA	rna.16S	rna.23S	rna.5S	Majority.Class	Majority.Fraction	Size.Mb	Final.Class
1	A	bin.85	2216	5	5	5	5	5	2	0	0	0	2471557	2471557	2471557	2471557	2471557	1400072	0	0	0	5	706000	2471557	694072	340474	2	4	0	o__Clostridiales (UID1212)	172	261	147	31	230	0	0	0	0	83.79	0	0	57	5	5	5	Subdoligranulum_sp.	100	2.47
2	A	bin.11	1803	2	2	2	2	2	1	1	0	0	1918002	1918002	1918002	1918002	1918002	1506001	1506001	0	0	2	1506001	1918002	1506001	1506001	1	1	0	o__Selenomonadales (UID1024)	64	334	167	36	296	2	0	0	0	86.51	1.2	0	37	4	4	4	Phascolarctobacterium_faecium	100	1.92
3	A	bin.119	3480	3	3	3	3	3	1	1	0	0	1923059	1923059	1923059	1923059	1923059	1314715	1314715	0	0	3	1314715	1923059	1314715	349209	1	2	0	p__Euryarchaeota (UID3)	148	188	125	30	157	1	0	0	0	81.95	0.8	0	32	2	2	0	Methanobrevibacter_smithii	100	1.92
4	A	bin.34	781	3	3	1	1	1	1	0	0	0	629614	629614	574840	574840	574840	574840	0	0	0	3	574840	629614	574840	574840	1	1	0	k__Bacteria (UID203)	5449	102	56	92	10	0	0	0	0	16.07	0	0	22	0	0	0	Faecalibacterium_prausnitzii	100	0.63
5	A	bin.122	1809	2	2	2	2	2	1	1	0	0	1396150	1396150	1396150	1396150	1396150	1087517	1087517	0	0	2	1087517	1396150	1087517	1087517	1	1	0	o__Clostridiales (UID1212)	172	263	149	83	180	0	0	0	0	61.63	0	0	28	1	1	2	Eubacterium_sp.	100	1.4
6	A	bin.42	2352	4	4	4	4	4	3	0	0	0	2663006	2663006	2663006	2663006	2663006	2344001	0	0	0	4	976001	2663006	868000	500000	2	3	0	o__Clostridiales (UID1212)	172	263	149	112	151	0	0	0	0	51.01	0	0	50	5	5	0	Coprococcus_eutactus	100	2.66
7	A	bin.124	3451	2	2	2	2	1	1	1	1	0	3107206	3107206	3107206	3107206	2861840	2861840	2861840	2861840	0	2	2861840	3107206	2861840	2861840	1	1	0	o__Clostridiales (UID1212)	172	263	149	9	253	1	0	0	0	95.58	0.17	0	50	3	3	3	Clostridium_sp.	100	3.11
8	A	bin.55	2508	3	3	3	3	2	1	1	0	0	1828040	1828040	1828040	1828040	1595754	1343169	1343169	0	0	3	1343169	1828040	1343169	252585	1	2	0	o__Clostridiales (UID1212)	172	263	149	47	216	0	0	0	0	78.07	0	0	41	2	2	3	Clostridiales_bacterium	100	1.83
9	A	bin.2	2189	2	2	2	2	2	2	1	0	0	2606288	2606288	2606288	2606288	2606288	2606288	1973806	0	0	2	1973806	2606288	1973806	1973806	1	1	0	o__Bacteroidales (UID2617)	213	406	265	89	317	0	0	0	0	74.21	0	0	54	4	5	4	Barnesiella_sp.	100	2.61
10	A	bin.101	897	1	1	1	1	1	1	0	0	0	922000	922000	922000	922000	922000	922000	0	0	0	1	922000	922000	922000	922000	1	1	0	k__Bacteria (UID203)	5449	104	58	76	28	0	0	0	0	37.93	0	0	13	1	1	1	Alistipes_putredinis	100	0.92
11	A	bin.58	2844	2	2	2	2	2	1	1	1	0	2854343	2854343	2854343	2854343	2854343	2570001	2570001	2570001	0	2	2570001	2854343	2570001	2570001	1	1	0	f__Lachnospiraceae (UID1286)	57	420	207	24	396	0	0	0	0	95.65	0	0	54	4	4	0	[Eubacterium]_rectale	100	2.85
12	B	bin.4	3175	2	2	2	2	2	1	1	1	0	2898448	2898448	2898448	2898448	2898448	2496242	2496242	2496242	0	2	2496242	2898448	2496242	2496242	1	1	0	o__Clostridiales (UID1212)	172	263	149	7	256	0	0	0	0	96.96	0	0	50	3	3	3	Ruminococcus_sp.	100	2.9
13	B	bin.3	2066	2	2	2	2	2	1	1	1	0	2420348	2420348	2420348	2420348	2420348	2052482	2052482	2052482	0	2	2052482	2420348	2052482	2052482	1	1	0	g__Prevotella (UID2724)	55	567	296	157	408	2	0	0	0	65.6	0.68	0	34	4	4	4	Prevotella_copri	100	2.42
14	B	bin.1	3580	1	1	1	1	1	1	1	0	0	1784075	1784075	1784075	1784075	1784075	1784075	1784075	0	0	1	1784075	1784075	1784075	1784075	1	1	0	p__Euryarchaeota (UID3)	148	188	125	36	150	2	0	0	0	77.7	0.86	0	33	2	2	0	Methanobrevibacter_smithii	100	1.78
15	B	bin.186	538	6	6	1	1	1	0	0	0	0	387424	387424	262465	262465	262465	0	0	0	0	6	262465	387424	262465	39751	1	2	0	k__Bacteria (UID203)	5449	102	56	98	4	0	0	0	0	7.14	0	0	2	0	0	0	Faecalibacterium_prausnitzii	100	0.39
16	B	bin.208	1290	1	1	1	1	1	1	1	0	0	1363969	1363969	1363969	1363969	1363969	1363969	1363969	0	0	1	1363969	1363969	1363969	1363969	1	1	0	p__Firmicutes (UID1022)	100	295	158	62	232	1	0	0	0	80.38	0.02	0	30	1	1	1	Dialister_sp.	100	1.36
17	B	bin.194	1530	1	1	1	1	1	1	1	0	0	1411854	1411854	1411854	1411854	1411854	1411854	1411854	0	0	1	1411854	1411854	1411854	1411854	1	1	0	k__Bacteria (UID1453)	901	171	117	55	115	1	0	0	0	64.88	0.28	0	27	2	2	2	Cyanobacteria_bacterium	100	1.41
18	B	bin.76	1730	2	2	2	2	1	1	1	0	0	1927706	1927706	1927706	1927706	1734000	1734000	1734000	0	0	2	1734000	1927706	1734000	1734000	1	1	0	k__Bacteria (UID203)	5449	104	58	69	34	1	0	0	0	47.41	1.72	0	24	0	0	0	Clostridiales_bacterium	100	1.93
19	B	bin.179	4124	15	15	13	12	4	1	0	0	0	2940681	2940681	2878048	2779398	1443587	576000	0	0	0	15	576000	2940681	234732	191128	5	8	0	o__Bacteroidales (UID2617)	213	406	265	84	319	3	0	0	0	77.47	0.78	0	49	5	5	4	Bacteroides_sp.	100	2.94
20	B	bin.198	2583	4	4	4	3	2	2	1	1	0	3101731	3101731	3101731	3028456	2914755	2914755	2070836	2070836	0	4	2070836	3101731	2070836	843919	1	2	0	p__Bacteroidetes (UID2605)	350	316	210	32	279	5	0	0	0	86.51	1.83	20	40	1	1	1	Alistipes_sp.	100	3.1
21	B	bin.164	1356	10	10	5	3	0	0	0	0	0	821301	821301	648560	538560	0	0	0	0	0	10	230000	821301	196715	50000	2	5	0	k__Bacteria (UID203)	5449	103	57	97	6	0	0	0	0	7.89	0	0	4	1	1	0	[Eubacterium]_rectale	68.059	0.82
22	C	bin.10	3418	15	13	2	1	1	1	1	0	0	1918396	1906394	1642002	1576001	1576001	1576001	1576001	0	0	15	1576001	1918396	1576001	1576001	1	1	0	p__Euryarchaeota (UID3)	148	188	125	26	152	10	0	0	0	85.14	1.69	90	35	2	3	0	Methanobrevibacter_smithii	100	1.92
23	C	bin.61	428	14	11	1	0	0	0	0	0	0	392942	373734	59406	0	0	0	0	0	0	14	59406	392942	43965	27227	4	8	0	root (UID1)	5656	56	24	56	0	0	0	0	0	0	0	0	4	0	0	0	Faecalibacterium_prausnitzii	100	0.39
24	C	bin.70	2676	6	6	5	5	4	2	1	0	0	2880022	2880022	2834164	2834164	2610163	1888161	1338000	0	0	6	1338000	2880022	550161	436001	2	3	0	o__Bacteroidales (UID2657)	160	490	267	120	369	1	0	0	0	78.56	0.07	0	58	2	4	3	Bacteroides_sp.	75.491	2.88
25	C	bin.81	2501	2	2	1	1	1	1	1	1	0	2872002	2872002	2832001	2832001	2832001	2832001	2832001	2832001	0	2	2832001	2872002	2832001	2832001	1	1	0	k__Bacteria (UID2982)	88	229	147	9	220	0	0	0	0	94.39	0	0	54	3	3	3	Akkermansia_muciniphila	100	2.87
26	C	bin.16	5011	4	4	4	4	4	2	2	0	0	3369104	3369104	3369104	3369104	3369104	2610000	2610000	0	0	4	1472000	3369104	1138000	1138000	2	2	0	f__Lachnospiraceae (UID1286)	57	420	207	38	379	3	0	0	0	89.99	1.01	0	59	5	6	1	[Eubacterium]_rectale	100	3.37
27	D	bin.33	1796	1	1	1	1	1	1	1	0	0	1109759	1109759	1109759	1109759	1109759	1109759	1109759	0	0	1	1109759	1109759	1109759	1109759	1	1	0	f__Lachnospiraceae (UID1256)	33	333	171	256	77	0	0	0	0	17.22	0	0	29	3	3	1	Sellimonas_intestinalis	100	1.11
28	D	bin.25	514	5	5	3	0	0	0	0	0	0	265100	265100	200001	0	0	0	0	0	0	5	84000	265100	66000	50001	2	3	0	root (UID1)	5656	56	24	55	1	0	0	0	0	4.17	0	0	6	0	0	0	Ruminococcaceae_bacterium	92.455	0.27
29	D	bin.71	3385	3	3	3	3	3	1	1	0	0	2460908	2460908	2460908	2460908	2460908	1714000	1714000	0	0	3	1714000	2460908	1714000	421287	1	2	0	f__Lachnospiraceae (UID1286)	57	420	207	82	336	2	0	0	0	83.8	0.97	0	35	2	2	1	Roseburia_sp.	86.768	2.46
30	D	bin.2	1967	1	1	1	1	1	1	1	1	0	2012000	2012000	2012000	2012000	2012000	2012000	2012000	2012000	0	1	2012000	2012000	2012000	2012000	1	1	0	o__Clostridiales (UID1212)	172	263	149	8	255	0	0	0	0	94.97	0	0	52	2	2	3	Clostridiales_bacterium	100	2.01
31	E	bin.21	1013	1	1	1	1	1	1	0	0	0	920001	920001	920001	920001	920001	920001	0	0	0	1	920001	920001	920001	920001	1	1	0	o__Clostridiales (UID1212)	172	263	149	137	126	0	0	0	0	45.3	0	0	34	1	1	2	Ruminococcaceae_bacterium	100	0.92
32	E	bin.23	832	5	5	3	3	0	0	0	0	0	569369	569369	513299	513299	0	0	0	0	0	5	242000	569369	160961	110338	2	3	0	k__Bacteria (UID203)	5449	102	56	81	20	1	0	0	0	21.67	0.16	0	16	0	0	0	Faecalibacterium_prausnitzii	100	0.57
33	E	bin.18	1955	1	1	1	1	1	1	1	0	0	1882628	1882628	1882628	1882628	1882628	1882628	1882628	0	0	1	1882628	1882628	1882628	1882628	1	1	0	p__Firmicutes (UID1022)	100	295	158	6	288	1	0	0	0	97.03	0.63	0	51	4	4	4	Dialister_sp.	100	1.88
34	E	bin.2	932	2	2	2	2	2	1	0	0	0	1035005	1035005	1035005	1035005	1035005	659005	0	0	0	2	659005	1035005	659005	376000	1	2	0	o__Bacteroidales (UID2657)	160	492	269	343	146	3	0	0	0	23.77	0.74	66.67	18	2	2	2	Bacteroides_uniformis	100	1.04
35	E	bin.43	1193	2	2	2	2	1	1	0	0	0	1239273	1239273	1239273	1239273	993273	993273	0	0	0	2	993273	1239273	993273	993273	1	1	0	p__Bacteroidetes (UID2605)	350	314	208	131	182	1	0	0	0	50.21	0.48	0	26	2	2	2	Alistipes_putredinis	100	1.24
36	E	bin.12	395	5	5	2	1	0	0	0	0	0	276004	276004	170001	104001	0	0	0	0	0	5	104001	276004	66000	44001	2	3	0	k__Bacteria (UID2982)	88	229	147	192	37	0	0	0	0	11.9	0	0	7	1	1	0	Akkermansia_muciniphila	92.753	0.28
37	E	bin.10	2429	6	6	5	5	3	2	0	0	0	2250648	2250648	2216648	2216648	1970890	1658890	0	0	0	6	927987	2250648	730903	312000	2	3	0	k__Bacteria (UID203)	5449	103	57	58	45	0	0	0	0	66.67	0	0	21	2	2	0	[Eubacterium]_rectale	100	2.25
38	F	bin.1	3032	1	1	1	1	1	1	1	1	1	3464403	3464403	3464403	3464403	3464403	3464403	3464403	3464403	3464403	1	3464403	3464403	3464403	3464403	1	1	0	g__Prevotella (UID2724)	55	567	296	7	558	2	0	0	0	98.31	0.51	0	60	5	5	5	Prevotella_sp.	100	3.46
39	F	bin.103	1276	5	5	3	3	3	1	0	0	0	1303537	1303537	1255332	1255332	1255332	690001	0	0	0	5	690001	1303537	690001	295331	1	2	0	o__Clostridiales (UID1212)	172	263	149	87	170	6	0	0	0	57.55	0.78	83.33	26	2	2	2	Oscillibacter_sp.	100	1.3
40	F	bin.161	2921	3	3	2	2	2	1	1	0	0	1838982	1838982	1806128	1806128	1806128	1337050	1337050	0	0	3	1337050	1838982	1337050	469078	1	2	0	o__Clostridiales (UID1212)	172	263	149	141	121	1	0	0	0	45.81	0.17	0	30	2	2	2	Firmicutes_bacterium	72.706	1.84
41	F	bin.49	1362	4	4	3	2	2	1	0	0	0	1180133	1180133	1150132	1094131	1094131	716131	0	0	0	4	716131	1180133	716131	378000	1	2	0	k__Bacteria (UID203)	5449	102	56	85	14	3	0	0	0	26.79	3.57	100	31	4	4	4	Faecalibacterium_prausnitzii	97.458	1.18
42	F	bin.97	3642	5	4	4	4	4	2	1	1	0	4091633	4085632	4085632	4085632	4085632	3359407	2540001	2540001	0	5	2540001	4091633	2540001	819406	1	2	0	o__Bacteroidales (UID2654)	163	486	266	65	420	1	0	0	0	83.4	0.19	0	82	6	6	6	Bacteroides_vulgatus	100	4.09
43	F	bin.58	890	7	7	6	4	2	0	0	0	0	1059586	1059586	1011479	860193	651631	0	0	0	0	7	364001	1059586	287630	103752	2	4	0	root (UID1)	5656	56	24	56	0	0	0	0	0	0	0	0	8	1	1	1	Bacteroides_uniformis	88.887	1.06
44	F	bin.38	2467	1	1	1	1	1	1	1	1	1	3040685	3040685	3040685	3040685	3040685	3040685	3040685	3040685	3040685	1	3040685	3040685	3040685	3040685	1	1	0	p__Bacteroidetes (UID2605)	350	316	210	9	306	1	0	0	0	96.19	0.48	100	44	3	3	3	Bacteroides_sp.	100	3.04
45	F	bin.2	2157	1	1	1	1	1	1	1	1	0	2110492	2110492	2110492	2110492	2110492	2110492	2110492	2110492	0	1	2110492	2110492	2110492	2110492	1	1	0	o__Clostridiales (UID1212)	172	263	149	11	252	0	0	0	0	94.63	0	0	51	2	2	3	Anaerotruncus_sp.	100	2.11
46	F	bin.110	2299	1	1	1	1	1	1	1	1	0	2428001	2428001	2428001	2428001	2428001	2428001	2428001	2428001	0	1	2428001	2428001	2428001	2428001	1	1	0	o__Clostridiales (UID1212)	172	263	149	26	237	0	0	0	0	86.02	0	0	38	2	2	2	[Eubacterium]_siraeum	100	2.43
47	G	bin.121	3225	2	2	2	2	1	1	1	1	1	3310875	3310875	3310875	3310875	3210001	3210001	3210001	3210001	3210001	2	3210001	3310875	3210001	3210001	1	1	0	o__Clostridiales (UID1212)	172	263	149	6	257	0	0	0	0	97.03	0	0	57	3	3	3	uncultured_Oscillibacter	100	3.31
48	G	bin.1	2820	1	1	1	1	1	1	1	1	0	2211532	2211532	2211532	2211532	2211532	2211532	2211532	2211532	0	1	2211532	2211532	2211532	2211532	1	1	0	o__Clostridiales (UID1212)	172	263	149	23	238	2	0	0	0	89.5	1.34	0	53	3	3	3	Ruminococcus_bromii	100	2.21
49	G	bin.21	866	4	4	3	2	1	0	0	0	0	782641	782641	756640	700640	472001	0	0	0	0	4	472001	782641	472001	228639	1	2	0	root (UID1)	5656	56	24	56	0	0	0	0	0	0	0	0	9	2	2	2	Ruminococcaceae_bacterium	96.678	0.78
50	G	bin.123	2366	2	2	2	2	2	2	1	0	0	2333854	2333854	2333854	2333854	2333854	2333854	1445816	0	0	2	1445816	2333854	1445816	888038	1	2	0	o__Selenomonadales (UID1024)	64	334	167	4	325	5	0	0	0	98.38	1.65	0	55	5	5	5	Phascolarctobacterium_faecium	100	2.33
51	G	bin.120	3169	1	1	1	1	1	1	1	1	0	2790000	2790000	2790000	2790000	2790000	2790000	2790000	2790000	0	1	2790000	2790000	2790000	2790000	1	1	0	o__Bacteroidales (UID2617)	213	406	265	177	226	3	0	0	0	51.97	0.4	0	48	4	4	4	Parabacteroides_distasonis	100	2.79
52	G	bin.104	2039	1	1	1	1	1	1	1	1	0	2074000	2074000	2074000	2074000	2074000	2074000	2074000	2074000	0	1	2074000	2074000	2074000	2074000	1	1	0	o__Clostridiales (UID1212)	172	263	149	5	257	1	0	0	0	97.09	0.34	0	48	2	2	2	Eubacterium_sp.	100	2.07
53	G	bin.3	2892	2	2	2	2	2	2	2	0	0	2526671	2526671	2526671	2526671	2526671	2526671	2526671	0	0	2	1363124	2526671	1363124	1163547	1	2	0	f__Enterobacteriaceae (UID5124)	134	1173	336	532	636	5	0	0	0	47.88	0.14	0	46	8	7	7	Escherichia_coli	100	2.53
54	G	bin.4	901	1	1	1	1	1	1	1	0	0	1024962	1024962	1024962	1024962	1024962	1024962	1024962	0	0	1	1024962	1024962	1024962	1024962	1	1	0	p__Actinobacteria (UID2112)	31	211	124	73	138	0	0	0	0	59.41	0	0	26	0	0	0	Collinsella_aerofaciens	100	1.02
55	G	bin.87	2547	6	6	6	6	4	2	1	0	0	2729213	2729213	2729213	2729213	2437213	1759717	1252551	0	0	6	1252551	2729213	507166	391495	2	3	0	c__Deltaproteobacteria (UID3218)	61	284	169	54	230	0	0	0	0	77.88	0	0	46	2	3	3	Bilophila_wadsworthia	100	2.73
56	G	bin.122	281	4	3	3	1	0	0	0	0	0	322893	316892	316892	166222	0	0	0	0	0	4	166222	322893	166222	82775	1	2	0	root (UID1)	5656	56	24	56	0	0	0	0	0	0	0	0	NA	0	0	0	Bacteroides_vulgatus	100	0.32
57	G	bin.45	1225	15	14	5	3	1	0	0	0	0	1149882	1141810	894857	733656	330418	0	0	0	0	15	330418	1149882	190872	67919	3	5	0	f__Lachnospiraceae (UID1286)	57	420	207	212	208	0	0	0	0	45.89	0	0	21	2	2	0	[Eubacterium]_rectale	97.211	1.15
58	H	bin.37	1973	5	5	4	3	3	2	1	0	0	2157062	2157062	2123461	2043251	2043251	1691251	1085251	0	0	5	1085251	2157062	1085251	606000	1	2	0	k__Bacteria (UID203)	5449	104	58	57	47	0	0	0	0	68.97	0	0	34	3	1	1	Prevotella_sp.	100	2.16
59	H	bin.92	1928	5	5	5	5	3	2	0	0	0	2038183	2038183	2038183	2038183	1705645	1266247	0	0	0	5	642844	2038183	623403	439398	2	3	0	o__Bacteroidales (UID2621)	198	427	260	220	207	0	0	0	0	47.88	0	0	47	5	4	4	Parabacteroides_merdae	100	2.04
60	H	bin.1	4262	1	1	1	1	1	1	1	1	0	2067954	2067954	2067954	2067954	2067954	2067954	2067954	2067954	0	1	2067954	2067954	2067954	2067954	1	1	0	p__Euryarchaeota (UID3)	148	188	125	135	50	3	0	0	0	23.08	2.4	100	42	2	2	0	Methanobrevibacter_smithii	100	2.07
61	H	bin.84	2660	14	13	10	8	2	1	0	0	0	2301716	2295715	2209909	2072178	1050266	574000	0	0	0	14	574000	2301716	248001	134722	3	6	0	f__Lachnospiraceae (UID1256)	33	333	171	68	264	1	0	0	0	77.49	0.58	100	40	3	4	3	Lachnospiraceae_bacterium	66.42	2.3
62	H	bin.117	1502	2	2	2	2	2	1	0	0	0	838098	838098	838098	838098	838098	574506	0	0	0	2	574506	838098	574506	263592	1	2	0	o__Clostridiales (UID1212)	172	261	147	210	51	0	0	0	0	13.39	0	0	20	2	2	2	Faecalibacterium_prausnitzii	100	0.84
63	H	bin.4	1558	1	1	1	1	1	1	1	0	0	1605695	1605695	1605695	1605695	1605695	1605695	1605695	0	0	1	1605695	1605695	1605695	1605695	1	1	0	o__Clostridiales (UID1212)	172	263	149	105	158	0	0	0	0	53.02	0	0	30	1	1	1	Clostridiales_bacterium	100	1.61
64	H	bin.39	2269	2	2	1	1	1	1	1	1	0	2729373	2729373	2715372	2715372	2715372	2715372	2715372	2715372	0	2	2715372	2729373	2715372	2715372	1	1	0	p__Bacteroidetes (UID2605)	350	314	208	23	291	0	0	0	0	93.08	0	0	45	2	2	2	Alistipes_sp.	99.487	2.73
65	H	bin.81	7686	2	2	2	2	2	1	1	1	0	3321388	3321388	3321388	3321388	3321388	2897104	2897104	2897104	0	2	2897104	3321388	2897104	2897104	1	1	0	f__Lachnospiraceae (UID1286)	57	420	207	189	226	5	0	0	0	50.62	0.89	0	60	5	5	0	[Eubacterium]_rectale	100	3.32
66	I	bin.2	2483	1	1	1	1	1	1	1	1	0	2351098	2351098	2351098	2351098	2351098	2351098	2351098	2351098	0	1	2351098	2351098	2351098	2351098	1	1	0	o__Selenomonadales (UID1024)	64	334	167	4	327	3	0	0	0	98.71	0.9	0	55	5	5	5	Phascolarctobacterium_faecium	100	2.35
67	I	bin.60	282	2	2	1	1	0	0	0	0	0	205401	205401	168580	168580	0	0	0	0	0	2	168580	205401	168580	168580	1	1	0	o__Clostridiales (UID1212)	172	261	147	219	42	0	0	0	0	5.4	0	0	2	1	1	1	Faecalibacterium_prausnitzii	100	0.21
68	I	bin.1	2906	1	1	1	1	1	1	1	1	1	3012620	3012620	3012620	3012620	3012620	3012620	3012620	3012620	3012620	1	3012620	3012620	3012620	3012620	1	1	0	k__Bacteria (UID2982)	88	229	147	13	216	0	0	0	0	92.04	0	0	53	3	3	3	Akkermansia_muciniphila	100	3.01
69	I	bin.51	4365	20	20	17	12	3	0	0	0	0	2560761	2560761	2482109	2085489	1040896	0	0	0	0	20	418086	2560761	130591	104688	5	11	0	o__Clostridiales (UID1212)	172	263	149	51	211	1	0	0	0	77.34	0.06	0	39	3	3	3	[Eubacterium]_siraeum	97.251	2.56
70	J	bin.95	503	2	2	2	1	1	0	0	0	0	399276	399276	399276	326594	326594	0	0	0	0	2	326594	399276	326594	326594	1	1	0	o__Clostridiales (UID1212)	172	261	147	214	47	0	0	0	0	11.91	0	0	7	0	0	0	Ruminococcaceae_bacterium	100	0.4
71	J	bin.39	2866	9	9	9	9	6	2	0	0	0	3000035	3000035	3000035	3000035	2518023	1228062	0	0	0	9	708818	3000035	423726	271564	3	5	0	g__Prevotella (UID2722)	64	532	281	28	502	1	1	0	0	93.21	0.8	0	52	4	4	3	Prevotella_sp.	100	3
72	J	bin.93	2378	10	10	9	9	4	0	0	0	0	2253605	2253605	2211951	2211951	1300745	0	0	0	0	10	443927	2253605	263530	229154	4	6	0	o__Selenomonadales (UID1024)	64	334	167	16	313	5	0	0	0	93.87	1.7	0	49	6	6	5	Phascolarctobacterium_faecium	98.152	2.25
73	J	bin.84	1044	5	5	5	3	1	1	0	0	0	943166	943166	943166	809680	527182	527182	0	0	0	5	527182	943166	527182	108932	1	3	0	k__Bacteria (UID203)	5449	104	58	89	15	0	0	0	0	22.41	0	0	26	1	1	1	Oscillibacter_sp.	100	0.94
74	J	bin.1	1951	1	1	1	1	1	1	1	0	0	1721220	1721220	1721220	1721220	1721220	1721220	1721220	0	0	1	1721220	1721220	1721220	1721220	1	1	0	p__Firmicutes (UID1022)	100	295	158	51	243	1	0	0	0	80.17	0.63	0	52	4	4	4	Dialister_sp.	100	1.72
75	J	bin.32	5321	60	58	35	17	0	0	0	0	0	4500211	4487138	3854164	2459997	0	0	0	0	0	60	227242	4500211	121897	70626	16	28	0	o__Bacteroidales (UID2654)	163	486	266	121	335	29	1	0	0	78	4.69	78.12	49	3	3	4	Bacteroides_vulgatus	94.341	4.5
76	J	bin.49	2093	19	19	12	6	3	0	0	0	0	1824754	1824754	1660681	1290604	881775	0	0	0	0	19	330797	1824754	147394	66000	4	8	0	k__Bacteria (UID2565)	2921	152	93	19	132	1	0	0	0	82.8	1.08	0	45	3	3	3	Azospirillum_sp.	100	1.82
77	J	bin.19	2423	4	4	3	3	3	2	1	0	0	2753216	2753216	2721337	2721337	2721337	2333476	1633503	0	0	4	1633503	2753216	1633503	699973	1	2	0	p__Bacteroidetes (UID2605)	350	314	208	57	251	6	0	0	0	90.38	2.88	50	41	1	1	1	Alistipes_sp.	100	2.75
78	J	bin.16	2922	3	3	3	3	3	3	1	0	0	2880671	2880671	2880671	2880671	2880671	2880671	1782017	0	0	3	1782017	2880671	1782017	579477	1	2	0	k__Bacteria (UID2982)	88	229	147	10	218	0	1	0	0	95.86	1.36	33.33	56	3	3	3	Akkermansia_muciniphila	100	2.88
79	J	bin.104	3245	7	7	6	5	5	2	1	0	0	2975869	2975869	2962622	2896387	2896387	1873289	1263846	0	0	7	1263846	2975869	609443	459881	2	3	0	f__Lachnospiraceae (UID1286)	57	420	207	36	378	6	0	0	0	92.71	1.77	0	51	3	3	0	[Eubacterium]_rectale	100	2.98
[truncated: 5 more columns]
